# Supplementary material for: Label-free LC-MS/MS proteomics analyses reveal CLIC1 as a predictive biomarker for bladder cancer staging and prognosis
Source: Front Oncol. 2023 Jan 16;12:1102392. doi: 10.3389/fonc.2022.1102392 (PMC9885092; doi:10.3389/fonc.2022.1102392)
Supplement: Supplementary file 3 [file DataSheet_1.zip]

Archive with 2 entries (2 files):
- ident_summary.txt
- __MACOSX/._ident_summary.txt
