# Supplementary material for: Label-free LC-MS/MS proteomics analyses reveal CLIC1 as a predictive biomarker for bladder cancer staging and prognosis
Source: Front Oncol. 2023 Jan 16;12:1102392. doi: 10.3389/fonc.2022.1102392 (PMC9885092; doi:10.3389/fonc.2022.1102392)
Supplement: Supplementary file 4 [file DataSheet_2.zip]

Archive with 10 entries (9 files):
- σÄƒσoïσ«₧Θ¬îμò░μì«/
- σÄƒσoïσ«₧Θ¬îμò░μì«/Table.zip
- σÄƒσoïσ«₧Θ¬îμò░μì«/.DS_Store
- __MACOSX/σÄƒσoïσ«₧Θ¬îμò░μì«/._.DS_Store
- σÄƒσoïσ«₧Θ¬îμò░μì«/Fig-5.zip
- σÄƒσoïσ«₧Θ¬îμò░μì«/Fig-4.zip
- σÄƒσoïσ«₧Θ¬îμò░μì«/Fig-6.zip
- σÄƒσoïσ«₧Θ¬îμò░μì«/Fig-3.zip
- σÄƒσoïσ«₧Θ¬îμò░μì«/Fig-2.zip
- σÄƒσoïσ«₧Θ¬îμò░μì«/Fig-1.zip
